# Supplementary material for: Exome sequencing-based identification of DNAAF1 variants implicated in male infertility and primary ciliary dyskinesia
Source: Front Mol Biosci. 2026 Apr 21;13:1769803. doi: 10.3389/fmolb.2026.1769803 (PMC13138933; doi:10.3389/fmolb.2026.1769803)
Supplement: Supplementary file 2 [file Table1.xlsx]

## Sheet: Sheet1
		Primers used for constructing DNAAF1 wt plasmid
		Primer	Sequence
		1	ACGACGTTGTAAAACGACGGCCAGTGGATCCACCCAAGCTGGCTAGTTAAGCTTGGTACCAT
		2	GTCGCAGGCTCCGAGGGCTCAGGGTGCATCTTATCGTCGTCATCCTTGTAATCCATGGTACCAAGCTTAA
		3	CTCGGAGCCTGCGACAGGTGGTGCAGCAGAGCTGGATTGCGCGCAGGAGCCCGGCGTGGAGGAGTCT
		4	TTCTTCCTTGCAGCCCCCTCGGCCTGCGCTCCCGTGGTCACCCGCAGACTCCTCCACGCC
		5	GGCTGCAAGGAAGAAATTAATGATCCTAAGGAAATATGTGTGGGTTCTTCTGACACATCCTAC
		6	TGACCACCTGACCCATTATCACCACTCTGTTTCTGCTGGCTGTGGTAGGATGTGTCAGAA
		7	TGGGTCAGGTGGTCACTTCGCACACCCAAGAGAAGACAGGGAAGATCGGGGCCCCAGAAT
		8	AAAGCTTGTGCTGCTTGCAGAGTTTTTGCAGGGAACTTTTAGTCATTCTGGGGCCCCGAT
		9	TGCAAGCAGCACAAGCTTTATATTACCCCAGCATTGAATGATACGCTGTATTTACACTTT
		10	CCTGTGTACTCTTCCAGGTTCTCAATGCGATCAAAACCTTTAAAGTGTAAATACAGCGTA
		11	GGAAGAGTACACAGGGCTGCGCTGTCTCTGGCTGCAGAGCAATGGAATACAGAAAATCGAAA
		12	TTCATTTGCAAGAAGAGGCAACGCAACTCAGTTTGGGCCTCCAGGTTTTCGATTTTCTGTATTCC
		13	GAAAACCTGGAGGCCCAAACTGAGTTGCGTTGCCTCTTCTTGCAAATGAACTTGCTCCGTAAA
		14	TGTTGCTGAGGTTAAGAGCATCCAGTTTCTGCAGAGGTTCCAGGTTCTCAATTTTACGGAGCAAGTTCAT
		15	TTAACCTCAGCAACAATTACATCAAGACCATTGAAAACCTCTCCTGCCTCCCAGTCCTGAACACATTGC
		16	TGCTGAATGTCCTCCACGGTCTCCAGGTGATTGTGGGCCATCTGCAATGTGTTCAGGACT
		17	GGAGGACATTCAGCATCTACAAGAGTGTTTGAGGCTTTGTGTCCTTGACCTTTCGCACAACAAGCTG
		18	TCAGTACACGCAAATCGGGCATGCTTTCCAGAATGCTCAGGATCTCCGGGTCACTCAGCTTGTTGTGCGA
		19	ATTTGCGTGTACTGAATTTGATGGGAAACCCGGTTATCAGACAGATTCCTAATTACAGAAGGACAGTCAC
		20	TTGGAAACACTGGTCTATCATCCAGGTATGTTAAGTGCTTTAGTCGTACAGTGACTGTCCTTCTG
		21	GACCAGTGTTTCCAAAGGACAGAGCTTGTGCGGAGGCCTGGGCTAGGGGAGGGTACGCAGCTGAAAAGGA
		22	TTCAATGCTGTCTGTGATCTTCTTCCGCTCCCTGCTCTCCCACTGCTGTCTCTCCTCCTTTTCAGCTGCG
		23	ACAGACAGCATTGAAGCCTTGGCCATGATCAAGCAGCGGGCAGAGGAGAGGAAAAGACAGAGAGAGAGTC
		24	CTGGCGGGCACATTCTCACCATCATCTGAAGATGTCATCTCCCCTCTCTCTTGACTCTCTCTCTGTCTTT
		25	GAATGTGCCCGCCAGTGCGGAAGGCAAGGAGGAGCCTCCCGGGGACAGAGAAACAAGGCAGAAACGCGTC
		26	TCGTTCCATCAAGTTCTGTAACGAATACACCCTTGTACACCGGAATTGGACGCGTTTCTGCCTTGTTT
		27	TCCAATTCCGGTGTACAAGGGTGTATTCGTTACAGAACTTGATGGAACGAGAACGGAAGATTTAGAAAC
		28	CAAGTCAGGTAGGTCATCAATGCAGAATGTCTCCTTTGTCTCCAGTCTAATGGTTTCTAAATCTTCCGT
		29	GACCTACCTGACTTGGAAGATGATGATGAAACAGGCAAATCTCTGGAAGACCAGAATATGTGCTTTCCGA
		30	GTTCAGGGTCACTGTCATCACTCAAGCTCGAGATGACCTCAATCTTCGGAAAGCACATAT
		31	ACAGTGACCCTGAACTGGACTACACGTCACTCCCTGTGCTGGAAAACCTCCCCACAGACACT
		32	CCGCCTTTGAGGTGTCTTTAGAGACTGCAAATATATTTGACAGAGTGTCTGTGGGGAGGTT
		33	ACACCTCAAAGGCGGCTCGGGTGCCCTTCACAGACATCTTTAAAAAAGAAGCTAAGAGGGACTTGGAAAT
		34	GTCGCTGAGCTCCTGGATCAGGGGTCTTGGGGACTTGGTGTCTTGTTTTCGGATTTCCAAGTCCCTCTTA
		35	CAGGAGCTCAGCGACGAGGACCCCTCTGGCCAGCTACTGATGCCCCCCACCTGCCAAAGAGATGCTGCAC
		36	AGAGGCTGCAAGGAAGTCGCTGTCCCTGTCTCCACTGGAAGTGAGTGGTGCAGCATCTCTTTGG
		37	TTCCTTGCAGCCTCTTCTCCGGTGCCGACTGAGAGCGCCGCCACACCCCCAGAGACGTGTGTCGGAGTTG
		38	ATGCAGTGAGGTCCCACGTGGGCAGAGCTTGGCTGGGCTGGGCAACTCCGACACACGTCT
		39	GGGACCTCACTGCATTCCCAGCACCGAAAGCATCATCTAGAGGGCCCTTCGAACAAAAACT
		40	TTCACACAGGAAACAGCTATGACCAGAATTCCCTCTTCTGAGATGAGTTTTTGTTCGAAGG
		41	CGAATGTTTGAAGACCGCAGTGGATCCGAGGAGCCTCCCGGGGACAGAGAAACAAGGCAGAAGATGGAGCTAT
		42	TCCTTGGCCTCAAAGCTTTCCTTAACAAATAGCTCCATCTTCTGCCTTGT
		43	CTTTGAGGCCAAGGACGAGCTCTGCCCGGAAAAGCCAAGTGGAGAGGAGCCG
		44	CTGGACCTCCATCCTCTCTTTTAGCCTCCACAGGCGGCTCCTCTCCACTT
		45	AGGATGGAGGTCCAGAGCCAGAGGGGACCCTCCCAGCTGAGACCCTGCTAC
		46	GCCCGGTTTGAAGACAATCTCCGTCCTCTCCTTTAACCTCCACAGGTGACGACAGTAGCAGGGTCTCAG
		47	GGCCGCTTTGAAGACGGGAGATGGAGAGCCAGAGGGGACCCTCCCAGCTGAGGCCCCACCACCCCCGCCACCTGT
		48	GCCCGGTTTGAAGACAATTGATCTCCATCCTCTCCTTTAACCTCCACAGGTGGCGGGGGTGGT
		49	GGCCGCTTTGAAGACGGTCAAGAGCCAGAGGGGACCCTCCCAGCTGAGACCCTGCTACTGT
		50	ATCGACGTCAGGTGGCACTTTTCGGGCCCGGTTTGAAGACAAGGCGGTGACAGTAGCAGGGTCTCA
		51	GGCCGCTTTGAAGACGGCGCCTGTGAAGGTTAAAGGAGAGGATGGAGATCGAGAGCCAGA
		52	TGGCAGCTCCCAGGGGCGGTGGTGGTGGGGCCTCAGCTGGGAGGGTCCCCTCTGGCTCTCGATCT
		53	CCCTGGGAGCTGCCAGGGAAGAACCGACTCCCCAGGCTGTGGCCACTGAGGGTGTATTCG
		54	GATGCGTTTGAAGACTTACCATGAATTCTCTCGTTCCATCAAGTTCTGTAACGAATACACCCTCAGT
		Primers used for constructing DNAAF1 c.1462C>T plasmid
		Primer	Sequence
		1	ACCCAAGCTGGCTAGTTAAGCTTGGTACCATGGATTACAAGGATGACGACGATAA
		2	ATGTAATTGTTGCTGAGGTTAAGAGCATCCGGTTTCTGCAGAGGTTCCAGGTTCTCAATTTTACGGAGCAAGTTCATTTGCAAGAAGAGG
		3	CCTCTTCTTGCAAATGAACTTGCTCCGTAAAATTGAGAACCTGGAACCTCTGCAGAAACCGGATGCTCTTAACCTCAGCAACAATTACAT
		4	CCTCTTCTGAGATGAGTTTTTGTTCGAAGGGCCCTCTAGATGATGCTTTCGGTGCTGGGAATGC
		Primers used for constructing DNAAF1 c.1462C>T plasmid
		Primer	Sequence
		1	CGAAATTAATACGACTCACTATAGGGAGACCCAAGCTGGCTAGTTAAGCTTGG
		2	CCTCTTCTGAGATGAGTTTTTGTTCGAAGGGCCCGAATTCCTCGTCGTAGGGATCCCTTGGCTTTTCCGGGCAGAGC
		3	TCAGCATCGACTCATAGCGCAGGTGCGTCTCACAGTGGATCCGCTATTTGTTAAGGAAAGCTTTGAGGC
		4	CACAGGCGGCTCCTCTCCACTTGGCTTTTCCGGGCAGAGCTCGTCCTTGGCCTCAAAGCTTTCCTTAAC
		5	GGAGAGGAGCCGCCTGTGGAGGCTAAAAGAGAGGATGGAGGTCCAGAGCCAGAGGGGACCCTCCCAGCTG
		6	GTAGCTGTATCGATGATGATGCGGTAGATCGACGTCTCAGTAGCAGGGTCTCAGCTGGGAGGGTCCCCT
		7	AGCGCAGGTGCGTCTCAAGATCAAGAGCCAGAGGGGACCCTCCCAGCTGAGACCCTGCTAC
		8	GAATCTCCATCCTCTCCTTTAACCTTCACAGGCGGTGACAGTAGCAGGGTCTCAGCTGG
		9	GTTAAAGGAGAGGATGGAGATTCTAGAGGGCCCTTCGAACAAAAACTCATCTCAGAAGAGG
		10	GAGGCTCGTAGGATGCGGTAGATCGACGTCTCAACCAGGTACCCCTCTTCTGAGATGAGTTTTTG
		11	TAGCGCAGGTGCGTCTCACTACTGTCGT
		12	TAGATGCGGTAGATCGACGTCTCAATCTCCA
